# Supplementary material for: 3-Nitro-5-(4-pyridinio)benzoate
Source: Acta Crystallogr Sect E Struct Rep Online. 2010 Jul 24;66(Pt 8):o2106. doi: 10.1107/S160053681002800X (PMC3007415; doi:10.1107/S160053681002800X)
Supplement: Supplementary file 2 [file e-66-o2106-Isup2.hkl]

# 
# h,k,l, Fc-squared, Fo-squared, sigma(Fo-squared) and status flag 
# 
data_I
_shelx_title ' 100524f in Fdd2' 
_shelx_refln_list_code          4 
_shelx_F_calc_maximum      600.97 
_exptl_crystal_F_000      2016.00 
_reflns_d_resolution_high  0.8409 
 
loop_ 
 _symmetry_equiv_pos_as_xyz 
 'x, y, z' 
 '-x, -y, z' 
 'x+1/4, -y+1/4, z+1/4' 
 '-x+1/4, y+1/4, z+1/4' 
 'x, y+1/2, z+1/2' 
 '-x, -y+1/2, z+1/2' 
 'x+1/4, -y+3/4, z+3/4' 
 '-x+1/4, y+3/4, z+3/4' 
 'x+1/2, y, z+1/2' 
 '-x+1/2, -y, z+1/2' 
 'x+3/4, -y+1/4, z+3/4' 
 '-x+3/4, y+1/4, z+3/4' 
 'x+1/2, y+1/2, z' 
 '-x+1/2, -y+1/2, z' 
 'x+3/4, -y+3/4, z+1/4' 
 '-x+3/4, y+3/4, z+1/4' 
 
_cell_length_a    16.1215 
_cell_length_b    37.1261 
_cell_length_c     7.1317 
_cell_angle_alpha  90.000 
_cell_angle_beta   90.000 
_cell_angle_gamma  90.000 
 
_shelx_F_squared_multiplier     1.000 
 
loop_ 
 _refln_index_h 
 _refln_index_k 
 _refln_index_l 
 _refln_F_squared_calc 
 _refln_F_squared_meas 
 _refln_F_squared_sigma 
 _refln_observed_status 
   4   0   0    58639.16    52711.73   1605.99 o 
   8   0   0    13488.22    15206.59    473.93 o 
  12   0   0     4778.32     5318.98    356.89 o 
  16   0   0       42.73      566.88    313.73 o 
   2   2   0    12960.95    10196.34    726.56 o 
   4   2   0    27683.91    29461.55   1282.48 o 
   6   2   0     3296.31     3615.33    140.98 o 
   8   2   0    43066.29    49896.41   2082.72 o 
  10   2   0     3812.33     4219.63    211.27 o 
  12   2   0     1995.89     2302.86    171.55 o 
  14   2   0       34.42       36.08     82.40 o 
  16   2   0      426.05      415.99    162.82 o 
  18   2   0        8.59       23.96    207.67 o 
   0   4   0     3450.21     4261.36    328.88 o 
   2   4   0    67240.08    63498.96   7372.70 o 
   4   4   0    12345.09    11707.25    267.90 o 
   6   4   0    55620.84    54388.41   6041.89 o 
   8   4   0    16278.17    19455.32    891.42 o 
  10   4   0       78.97       38.88     65.58 o 
  12   4   0      295.85      261.15     89.68 o 
  14   4   0       82.90      144.22    100.29 o 
  16   4   0     1536.69     1559.74    332.96 o 
  18   4   0       73.55      377.56    387.30 o 
   2   6   0    89872.45    99118.63   9102.11 o 
   4   6   0     6886.54     7025.08    766.08 o 
   6   6   0       66.72      173.99     47.94 o 
   8   6   0     1143.47     1056.65     99.04 o 
  10   6   0      104.69       29.68     64.34 o 
  12   6   0       15.44       -9.98     78.20 o 
  14   6   0       11.73        7.74    122.34 o 
  16   6   0      286.15      349.56    152.35 o 
  18   6   0       92.47      -12.98    384.05 o 
   0   8   0    14975.96    12549.57    683.72 o 
   2   8   0     2023.96     1939.10     83.57 o 
   4   8   0     6960.76     6554.41    642.42 o 
   6   8   0       73.62       54.20     47.41 o 
   8   8   0     3662.27     3201.23    272.79 o 
  10   8   0     1212.13     1344.23    123.67 o 
  12   8   0      137.51       37.54     84.16 o 
  14   8   0      956.54     1012.71    170.05 o 
  16   8   0      102.10       -4.39    182.72 o 
  18   8   0      103.05      202.30    308.32 o 
   2  10   0    14580.27    14496.49    390.69 o 
   4  10   0    20693.80    25880.79   1467.98 o 
   6  10   0      811.17      981.51    109.87 o 
   8  10   0      159.15      126.38     69.17 o 
  10  10   0      743.61      730.74    105.64 o 
  12  10   0      757.38      764.98    118.72 o 
  14  10   0     1150.68     1173.41    184.14 o 
  16  10   0       98.78      189.27    186.76 o 
  18  10   0       72.57      121.65    207.63 o 
   0  12   0     2154.65     2030.11    172.55 o 
   2  12   0       20.47      -51.32     34.21 o 
   4  12   0     4340.95     4603.97    327.48 o 
   6  12   0     5047.70     4922.46    568.60 o 
   8  12   0       47.10      -34.76     62.49 o 
  10  12   0      898.79      939.60    107.20 o 
  12  12   0     7292.72     7232.38    638.06 o 
  14  12   0     7660.44     7099.79    514.95 o 
  16  12   0      180.59       82.76    152.25 o 
  18  12   0        1.59       60.62    198.02 o 
   2  14   0    11708.43    11367.10    434.65 o 
   4  14   0      112.96      166.99     71.33 o 
   6  14   0     1757.25     1837.35    139.53 o 
   8  14   0     1088.19      912.63    120.20 o 
  10  14   0     3307.49     3082.45    183.63 o 
  12  14   0    11074.08    10991.46   1052.60 o 
  14  14   0        5.54      103.62    152.06 o 
  16  14   0       53.03      223.22    172.64 o 
  18  14   0      271.38      422.95    204.04 o 
   0  16   0      173.11      310.00     99.53 o 
   2  16   0    21191.86    21152.83   1026.93 o 
   4  16   0     1084.14     1344.97    122.56 o 
   6  16   0      498.23      423.10     79.43 o 
   8  16   0     1878.29     1670.84    169.45 o 
  10  16   0      464.93      401.55    205.08 o 
  12  16   0    15737.64    18540.20    733.04 o 
  14  16   0     2548.48     2590.02    530.10 o 
  16  16   0       70.52       74.47    183.70 o 
   2  18   0      638.95      650.63     72.69 o 
   4  18   0    40681.06    51993.86    741.65 o 
   6  18   0     3666.54     3706.80    361.73 o 
   8  18   0     1872.63     1630.58    159.72 o 
  10  18   0      976.60      721.87    132.03 o 
  12  18   0        1.12     -140.32    117.46 o 
  14  18   0      668.03      763.23    195.06 o 
  16  18   0      470.10      651.28    216.40 o 
   0  20   0      137.07      114.40     81.25 o 
   2  20   0     7566.74     7522.13    228.29 o 
   4  20   0     1039.44     1241.01    131.96 o 
   6  20   0     8259.11     8156.18    662.26 o 
   8  20   0      104.01       79.34     91.46 o 
  10  20   0      271.10       61.70    114.62 o 
  12  20   0     3909.22     3893.50    358.53 o 
  14  20   0      145.88      280.77    168.50 o 
  16  20   0      144.89      127.95    192.36 o 
   2  22   0     1328.67     1417.67    115.07 o 
   4  22   0     1210.27     1397.75    140.12 o 
   6  22   0     1453.66      997.81    233.66 o 
   8  22   0        0.45      -34.54     95.92 o 
  10  22   0     3225.10     3028.68    295.96 o 
  12  22   0        0.24      -33.21    144.53 o 
  14  22   0      240.92      342.33    176.20 o 
  16  22   0        4.25       52.33    175.18 o 
   0  24   0      574.12      400.11    108.77 o 
   2  24   0     4558.63     4161.98    190.50 o 
   4  24   0      779.18      811.98    125.16 o 
   6  24   0      152.67      282.95    186.77 o 
   8  24   0      915.26      946.81    170.70 o 
  10  24   0     1628.81     1605.39    224.58 o 
  12  24   0       99.67       60.32    129.70 o 
  14  24   0      224.69       58.68    144.02 o 
  16  24   0        5.47       47.59    187.76 o 
   2  26   0     3950.62     3747.23    189.47 o 
   4  26   0      541.02      564.70     96.94 o 
   6  26   0      106.58       80.27     77.32 o 
   8  26   0       39.69      191.42    125.21 o 
  10  26   0       76.84      172.85    153.75 o 
  12  26   0        0.05       92.84    136.03 o 
  14  26   0       27.14      -62.82    140.31 o 
   0  28   0    21012.54    21220.98   1018.01 o 
   2  28   0     1842.36     2125.41    158.89 o 
   4  28   0     3281.31     3691.98    262.49 o 
   6  28   0      260.68      303.07    121.24 o 
   8  28   0     1695.34     1466.02    202.18 o 
  10  28   0      557.04      349.11    140.70 o 
  12  28   0      111.24      195.31    172.15 o 
  14  28   0      419.60      570.68    218.75 o 
   2  30   0     4470.13     4617.54    248.43 o 
   4  30   0       79.61       95.35     82.88 o 
   6  30   0       37.23       38.91    104.02 o 
   8  30   0     4254.43     2950.20    287.72 o 
  10  30   0      718.95      647.07    164.48 o 
  12  30   0        0.74       88.00    133.75 o 
  14  30   0        9.41       -2.30    141.14 o 
   0  32   0      901.63      795.32    176.95 o 
   2  32   0        0.43       48.62     87.49 o 
   4  32   0      255.02      328.81    141.33 o 
   6  32   0        1.03       14.53    139.68 o 
   8  32   0       74.21      102.18    110.52 o 
  10  32   0        9.99       83.97    130.37 o 
  12  32   0       77.39      175.74    129.42 o 
   2  34   0      405.93      434.18    112.36 o 
   4  34   0       29.58       36.94    138.99 o 
   6  34   0       68.83      231.69    168.23 o 
   8  34   0      196.54       49.96    132.50 o 
  10  34   0     1134.44      795.75    185.07 o 
  12  34   0      101.79       -3.13    104.79 o 
   0  36   0       97.53      235.22    141.22 o 
   2  36   0      473.82      327.90    135.39 o 
   4  36   0        5.63      183.07    151.56 o 
   6  36   0      830.91      657.14    185.37 o 
   8  36   0        2.47        5.89     96.51 o 
  10  36   0        2.81      136.25    111.41 o 
   2  38   0      347.11      306.15    140.73 o 
   4  38   0        0.59      395.95    347.27 o 
   6  38   0       10.28      -84.09    110.34 o 
   8  38   0      332.57      139.80    126.77 o 
   0  40   0       11.73     -102.77    306.16 o 
   2  40   0      102.65      288.51    200.64 o 
   4  40   0       47.81     -134.35    157.93 o 
   6  40   0      237.17      352.57    171.47 o 
   8  40   0      123.74       -0.89     89.59 o 
   2  42   0      226.47        8.65    344.02 o 
   4  42   0       17.31      249.04    189.63 o 
   1   1   1       84.72       80.81     27.41 o 
   3   1   1     1834.85     1523.40     60.59 o 
   5   1   1     4853.29     4906.06    234.14 o 
   7   1   1     1923.01     1971.92     82.72 o 
   9   1   1     5985.56     7300.79    257.45 o 
  11   1   1     1543.50     1699.70    100.40 o 
  13   1   1     1144.56     1088.53     93.95 o 
  15   1   1      274.16      195.87     91.75 o 
  17   1   1      485.27      362.98    137.91 o 
  19   1   1      182.59      271.59    294.26 o 
   1   3   1    19805.67    18985.22    699.03 o 
   3   3   1    26410.92    26808.47   1237.83 o 
   5   3   1     8450.74     8261.21    256.39 o 
   7   3   1    12152.49    14021.27    351.60 o 
   9   3   1     2030.31     2290.33    101.78 o 
  11   3   1      752.87      745.81     79.43 o 
  13   3   1      170.85      139.34     73.42 o 
  15   3   1      692.37      941.06    133.07 o 
  17   3   1      658.57      621.46    167.90 o 
   1   5   1     4938.56     4135.95    138.84 o 
   3   5   1     8824.20     9041.85    219.84 o 
   5   5   1      718.85      643.84     63.53 o 
   7   5   1      950.77      964.63     72.44 o 
   9   5   1     5242.17     6103.20    203.27 o 
  11   5   1      815.56      752.03     72.56 o 
  13   5   1       89.77       64.62     62.76 o 
  15   5   1      143.10      276.20     86.12 o 
  17   5   1      275.10      307.10    158.36 o 
   1   7   1    43304.82    45883.07   2133.82 o 
   3   7   1     8544.85     7370.07    495.41 o 
   5   7   1     1507.51     1607.91     66.10 o 
   7   7   1     4289.34     3824.00    237.57 o 
   9   7   1     1635.31     1525.34     89.24 o 
  11   7   1     2542.87     2545.67    125.58 o 
  13   7   1     1373.53     1437.20    116.50 o 
  15   7   1       66.33       46.13     76.85 o 
  17   7   1       84.94      129.74    151.55 o 
   1   9   1     8326.04     8940.59    438.64 o 
   3   9   1     7591.32     7219.15    261.09 o 
   5   9   1     5619.47     5036.40    262.96 o 
   7   9   1     1899.95     1716.48    116.09 o 
   9   9   1     1061.96      978.48     72.00 o 
  11   9   1      361.42      257.09     62.41 o 
  13   9   1     1247.02     1287.96    153.29 o 
  15   9   1        3.74      103.31     96.85 o 
  17   9   1       13.08      -28.22    127.52 o 
   1  11   1     1434.16     1449.27     64.26 o 
   3  11   1     6343.37     6218.99    269.26 o 
   5  11   1    30099.56    33402.98   1003.52 o 
   7  11   1      895.23      785.92     61.43 o 
   9  11   1     1285.30     1047.56     70.79 o 
  11  11   1      674.29      499.66     86.16 o 
  13  11   1      389.32      487.24     91.40 o 
  15  11   1      510.20      480.69    127.13 o 
  17  11   1      208.29      314.73    144.28 o 
   1  13   1     8757.91     8687.65    181.09 o 
   3  13   1    23161.19    24947.84    621.33 o 
   5  13   1     8908.16     9754.67    235.26 o 
   7  13   1      246.45      229.03     56.76 o 
   9  13   1       79.45       54.47     48.45 o 
  11  13   1     6425.17     6494.64    234.49 o 
  13  13   1     2873.78     2758.26    219.57 o 
  15  13   1     1147.64     1390.22    162.18 o 
  17  13   1      194.11      272.59    145.86 o 
   1  15   1     7756.10     7699.65    223.28 o 
   3  15   1    40957.77    42985.08   1060.92 o 
   5  15   1    20786.25    24426.55    672.26 o 
   7  15   1     6091.10     5948.48    428.09 o 
   9  15   1     4892.88     4820.25    324.35 o 
  11  15   1    16134.51    14952.18    970.85 o 
  13  15   1      953.03      901.54    125.53 o 
  15  15   1      300.98      367.17    148.42 o 
  17  15   1      239.79      213.80    138.28 o 
   1  17   1     2421.32     2318.34     84.83 o 
   3  17   1      484.44      469.74     47.83 o 
   5  17   1     9275.68     9791.96    361.05 o 
   7  17   1     1611.65     1631.66    102.49 o 
   9  17   1     1376.45     1163.86    115.53 o 
  11  17   1     8342.32     8008.66    319.21 o 
  13  17   1     3529.38     3338.49    215.58 o 
  15  17   1       78.04       45.94    108.51 o 
  17  17   1      168.87      328.75    139.70 o 
   1  19   1       36.42       62.93     36.27 o 
   3  19   1     2659.85     2754.62    103.25 o 
   5  19   1     4086.34     4244.20    149.06 o 
   7  19   1      628.96      621.83     81.13 o 
   9  19   1      426.26      421.27     81.05 o 
  11  19   1      674.57      514.63     91.04 o 
  13  19   1     7842.01     8459.64    454.98 o 
  15  19   1      543.95      553.57    155.84 o 
  17  19   1       30.93      213.08    150.30 o 
   1  21   1     3155.54     2961.81    105.75 o 
   3  21   1     1556.71     1644.23     86.64 o 
   5  21   1     1879.33     1699.89    101.86 o 
   7  21   1      700.04      577.62    101.68 o 
   9  21   1      316.21      340.71     83.96 o 
  11  21   1      503.42      461.34     97.25 o 
  13  21   1     3544.04     3645.16    256.55 o 
  15  21   1      251.67      129.38    107.28 o 
   1  23   1      509.17      524.90     57.15 o 
   3  23   1      411.86      400.45     55.98 o 
   5  23   1       45.45       89.53     56.44 o 
   7  23   1      188.29      183.86     68.78 o 
   9  23   1       40.26       29.09     67.14 o 
  11  23   1      358.01      231.32     93.52 o 
  13  23   1      306.24      183.37    102.21 o 
  15  23   1      111.03       10.70    119.94 o 
   1  25   1      237.03      184.81     50.65 o 
   3  25   1     1407.74     1377.01     86.96 o 
   5  25   1       35.58        8.74     56.19 o 
   7  25   1     1092.62     1118.07    138.53 o 
   9  25   1     1014.08      996.63    122.09 o 
  11  25   1        5.72       17.52     76.06 o 
  13  25   1       99.32      201.76    110.14 o 
  15  25   1       43.64      120.16    121.42 o 
   1  27   1     1808.42     1771.06     98.96 o 
   3  27   1     2084.01     1964.95    107.19 o 
   5  27   1       35.67        7.33     73.84 o 
   7  27   1      326.38      259.77     76.69 o 
   9  27   1     2550.66     2083.69    178.74 o 
  11  27   1      195.42      113.24     98.94 o 
  13  27   1       65.31      104.75    101.18 o 
  15  27   1       81.25       -9.41    123.19 o 
   1  29   1     9693.88    10302.31    234.94 o 
   3  29   1      959.22      884.80     94.54 o 
   5  29   1        7.41       -8.44     63.40 o 
   7  29   1      989.73      882.75    119.21 o 
   9  29   1     1700.90     1429.60    166.10 o 
  11  29   1      282.18      177.79    101.11 o 
  13  29   1       76.92      -53.47    107.97 o 
   1  31   1    26914.83    31159.99    460.17 o 
   3  31   1     2585.39     2638.45    157.12 o 
   5  31   1      762.32      729.37    107.25 o 
   7  31   1     3096.81     2429.02    274.35 o 
   9  31   1      121.05       39.74     78.56 o 
  11  31   1      194.98      140.84     97.55 o 
  13  31   1      176.35      193.87    103.84 o 
   1  33   1    10478.97    11846.71    306.99 o 
   3  33   1      998.11     1012.99    112.46 o 
   5  33   1      730.55      531.81    104.98 o 
   7  33   1     2743.22     2060.38    195.50 o 
   9  33   1      689.45      490.91    102.85 o 
  11  33   1      260.87      185.38     98.89 o 
   1  35   1     7144.84     8981.62    284.18 o 
   3  35   1      320.88      291.31     82.14 o 
   5  35   1      489.54      479.92    115.76 o 
   7  35   1      182.41      163.95     95.01 o 
   9  35   1      233.28      140.01     83.84 o 
  11  35   1      276.07      202.88     98.98 o 
   1  37   1     1049.36     1214.34    143.50 o 
   3  37   1      239.96      285.07     95.07 o 
   5  37   1      112.29       43.69     93.23 o 
   7  37   1      260.31      164.36     97.77 o 
   9  37   1      214.38      105.89     81.34 o 
   1  39   1      145.75      205.68    106.98 o 
   3  39   1      231.32      285.97    131.81 o 
   5  39   1       46.66      144.26     95.82 o 
   7  39   1      339.41      213.20    104.63 o 
   1  41   1      464.08      634.05    185.44 o 
   3  41   1      686.55      942.67    201.02 o 
   5  41   1      544.28      560.69    131.99 o 
   1  43   1       79.47       95.95    149.62 o 
   3  43   1      126.31      223.34    163.52 o 
   2   0   2   361159.38   309888.00   6709.55 o 
   6   0   2    27239.51    29279.00    715.42 o 
  10   0   2     1793.28     1676.24    140.38 o 
  14   0   2     1273.41     1236.17    197.23 o 
  18   0   2      251.75      305.92    203.69 o 
   0   2   2   352220.03   333812.28  19541.20 o 
   2   2   2    83913.05    70700.40   2295.36 o 
   4   2   2     2692.93     2485.36    159.42 o 
   6   2   2    26783.01    28177.01    860.32 o 
   8   2   2    10384.77     9929.65    260.67 o 
  10   2   2     6377.44     6905.70    177.57 o 
  12   2   2      404.93      349.27     73.92 o 
  14   2   2      486.68      404.04    121.70 o 
  16   2   2       17.55      -25.53    131.77 o 
  18   2   2       87.34      255.04    177.83 o 
   2   4   2    62640.30    63005.33   2684.11 o 
   4   4   2     6876.41     6124.24    441.72 o 
   6   4   2      154.41      189.73     38.78 o 
   8   4   2     8811.35     9335.55    303.44 o 
  10   4   2      912.89      952.31     74.60 o 
  12   4   2      187.92      217.68     81.74 o 
  14   4   2      170.54      239.74    100.17 o 
  16   4   2      324.25      244.25    135.39 o 
  18   4   2      221.45      267.63    194.90 o 
   0   6   2    32661.35    34291.93    488.03 o 
   2   6   2     9347.40     8277.35    365.68 o 
   4   6   2     9239.18     8192.94    629.20 o 
   6   6   2     2913.51     2653.48    133.45 o 
   8   6   2      971.07      962.89     62.33 o 
  10   6   2     2969.02     2772.39    180.74 o 
  12   6   2       19.11      -52.86     63.41 o 
  14   6   2       92.44      186.93     94.95 o 
  16   6   2      303.43      211.10    125.88 o 
  18   6   2       84.34      295.41    173.38 o 
   2   8   2    14300.96    15366.37    727.60 o 
   4   8   2      599.98      562.35     71.71 o 
   6   8   2     1654.66     1724.66    157.92 o 
   8   8   2      658.84      551.75     62.41 o 
  10   8   2     1298.36     1251.59    106.36 o 
  12   8   2      416.38      366.57     85.87 o 
  14   8   2      798.11      804.20    120.72 o 
  16   8   2      162.70      167.71    112.38 o 
  18   8   2      180.85       -1.10    155.83 o 
   0  10   2     5262.06     5779.44    431.38 o 
   2  10   2     3008.95     3095.81    157.14 o 
   4  10   2     2290.17     2097.61    196.89 o 
   6  10   2      972.85      981.11     71.28 o 
   8  10   2      931.62      910.86     95.31 o 
  10  10   2      177.44      157.83     58.73 o 
  12  10   2       95.21      141.49     79.03 o 
  14  10   2     3429.06     3423.56    300.21 o 
  16  10   2      268.73       89.87    114.42 o 
  18  10   2       39.44       14.64    146.55 o 
   2  12   2     1247.88     1215.74     85.70 o 
   4  12   2     4795.18     4672.33    339.60 o 
   6  12   2       72.49       68.59     63.36 o 
   8  12   2     1306.12     1412.74    214.00 o 
  10  12   2      665.26      626.79     86.03 o 
  12  12   2     5490.96     6209.07    448.67 o 
  14  12   2     1216.49     1070.23    125.60 o 
  16  12   2      341.79      593.67    164.40 o 
   0  14   2     7486.50     7925.62    754.98 o 
   2  14   2     9167.73    10303.94    597.03 o 
   4  14   2     5843.55     5799.13    361.08 o 
   6  14   2     3914.45     3707.94    233.73 o 
   8  14   2     2328.27     2258.74    153.13 o 
  10  14   2      847.99      811.97     97.07 o 
  12  14   2    11151.72    10267.88    869.79 o 
  14  14   2     1053.21     1072.74    152.50 o 
  16  14   2      227.68      285.90    118.03 o 
   2  16   2      511.23      592.41     53.43 o 
   4  16   2     5554.54     5832.26    314.09 o 
   6  16   2      884.20      829.15     93.58 o 
   8  16   2      151.05      124.10     74.38 o 
  10  16   2     8363.84     9153.68    869.44 o 
  12  16   2     2418.99     2654.77    176.04 o 
  14  16   2     1484.23     1715.30    157.01 o 
  16  16   2      243.55      232.24    135.26 o 
   0  18   2    10521.65    11362.28    352.59 o 
   2  18   2     4035.50     4314.90    210.07 o 
   4  18   2      619.25      619.11     77.43 o 
   6  18   2     6000.66     5843.06    295.66 o 
   8  18   2      579.65      541.91     96.45 o 
  10  18   2     3556.97     3426.86    205.84 o 
  12  18   2      567.30      511.63    105.10 o 
  14  18   2      420.27      296.17    127.14 o 
  16  18   2       19.32       33.71    132.81 o 
   2  20   2     3334.00     3430.83    146.99 o 
   4  20   2     7582.18     7722.76    412.77 o 
   6  20   2     2643.03     2607.80    159.08 o 
   8  20   2      528.94      430.33     95.35 o 
  10  20   2     3135.20     2701.30    184.58 o 
  12  20   2      430.17      421.37    103.62 o 
  14  20   2      645.66      563.73    129.11 o 
  16  20   2      213.10      370.42    142.77 o 
   0  22   2     6504.23     6817.37    288.20 o 
   2  22   2      785.04      844.23     70.42 o 
   4  22   2      224.25      204.80     68.66 o 
   6  22   2      202.27      213.43     80.68 o 
   8  22   2      431.06      314.90     82.36 o 
  10  22   2      365.87      373.00    100.42 o 
  12  22   2     1485.09     1451.47    139.75 o 
  14  22   2       11.09       46.41    118.25 o 
   2  24   2      514.68      480.33     67.18 o 
   4  24   2     3087.03     2787.26    227.34 o 
   6  24   2       48.83       27.17     56.70 o 
   8  24   2      198.79      122.20     78.26 o 
  10  24   2      409.35      449.68    109.04 o 
  12  24   2      421.14      389.89    112.54 o 
  14  24   2      183.33      200.49    119.66 o 
   0  26   2     4806.18     4588.32    211.55 o 
   2  26   2     2623.33     2722.70    141.54 o 
   4  26   2      606.52      593.76     90.75 o 
   6  26   2     1094.52     1019.94    117.90 o 
   8  26   2       82.63       37.07     94.89 o 
  10  26   2      174.36       -1.45     98.49 o 
  12  26   2      133.29      145.84    106.42 o 
  14  26   2        6.50       84.78    107.37 o 
   2  28   2     5209.59     5411.19    224.21 o 
   4  28   2     1781.26     1808.41    182.22 o 
   6  28   2     1952.54     1615.94    147.30 o 
   8  28   2      306.78      287.66     97.48 o 
  10  28   2      469.44      509.94    112.55 o 
  12  28   2       83.72       84.30     89.87 o 
  14  28   2      230.48      311.72    131.50 o 
   0  30   2     4659.16     4397.21    487.14 o 
   2  30   2       84.97       82.09     75.24 o 
   4  30   2      278.63      166.91     77.02 o 
   6  30   2     1763.35     1656.99    152.50 o 
   8  30   2      533.86      525.47    113.99 o 
  10  30   2      509.77      542.64    124.61 o 
  12  30   2       76.01       31.23    101.10 o 
   2  32   2     1285.54     1314.47    156.32 o 
   4  32   2      176.85      136.65     78.73 o 
   6  32   2       59.96       98.25     77.78 o 
   8  32   2     1324.79     1280.33    154.40 o 
  10  32   2      238.30      161.53     96.00 o 
  12  32   2      748.44      692.80    136.13 o 
   0  34   2      147.03      264.09    162.84 o 
   2  34   2      378.25      413.22    117.93 o 
   4  34   2      348.16      366.33    100.67 o 
   6  34   2       39.85      -14.89     73.05 o 
   8  34   2      120.60      181.61    111.58 o 
  10  34   2       14.73       79.35     89.14 o 
   2  36   2       74.99       84.46    104.42 o 
   4  36   2       26.02       32.58    103.01 o 
   6  36   2       42.14      -10.39     85.11 o 
   8  36   2       26.74       49.52    103.97 o 
  10  36   2      246.99      142.34     89.57 o 
   0  38   2      515.53      389.60    200.12 o 
   2  38   2      212.39      101.00    111.00 o 
   4  38   2       67.59       -9.74    112.35 o 
   6  38   2       97.49      -13.23     98.61 o 
   8  38   2      420.33      490.68    132.44 o 
   2  40   2        4.80       29.24    140.22 o 
   4  40   2       74.51       33.93     88.33 o 
   6  40   2      241.40      247.72    138.62 o 
   0  42   2       25.92      -41.92    192.57 o 
   2  42   2      157.27      119.28    128.41 o 
   1   1   3      329.51      224.54     68.33 o 
   3   1   3     1768.03     1630.28     92.77 o 
   5   1   3     2020.17     1977.43    103.15 o 
   7   1   3     6394.79     6625.51    363.20 o 
   9   1   3      718.19      614.01     71.10 o 
  11   1   3      539.30      481.91    109.94 o 
  13   1   3      615.43      786.78    159.91 o 
  15   1   3     1065.26      912.67    191.39 o 
  17   1   3       35.37      137.82    164.06 o 
   1   3   3     9371.50     9276.47    259.83 o 
   3   3   3      569.70      567.18     64.07 o 
   5   3   3     1189.07     1064.11     80.88 o 
   7   3   3     1247.02     1323.13     91.00 o 
   9   3   3      333.09      365.52     68.84 o 
  11   3   3     1431.22     1483.12    182.84 o 
  13   3   3      135.38      286.56    123.14 o 
  15   3   3      161.34      247.75    149.74 o 
  17   3   3      107.73       30.57    142.76 o 
   1   5   3     7597.26     7197.58    389.63 o 
   3   5   3     4226.64     4325.04    325.21 o 
   5   5   3     3039.64     3013.19    159.37 o 
   7   5   3     2277.16     2374.80    168.39 o 
   9   5   3       97.04       94.27     65.59 o 
  11   5   3      179.68      193.19     86.10 o 
  13   5   3      465.51      470.09    121.28 o 
  15   5   3      460.79      431.78    153.97 o 
  17   5   3      178.15      304.62    179.27 o 
   1   7   3     4068.26     4044.96    246.99 o 
   3   7   3       27.79       54.75     39.15 o 
   5   7   3     6308.80     6900.96    402.42 o 
   7   7   3     3203.64     2817.23    243.29 o 
   9   7   3      659.75      589.43     91.10 o 
  11   7   3      381.11      343.57     83.78 o 
  13   7   3      420.77      438.76    115.83 o 
  15   7   3      144.83      289.33    135.43 o 
  17   7   3       32.13      -71.94    152.68 o 
   1   9   3     4529.57     4418.92    191.11 o 
   3   9   3     1195.37     1041.24     84.83 o 
   5   9   3      427.26      333.41     74.46 o 
   7   9   3     3515.07     3213.89    164.68 o 
   9   9   3       26.10       13.70     61.46 o 
  11   9   3      401.58      319.09     84.61 o 
  13   9   3      494.93      603.42    127.68 o 
  15   9   3      553.87      373.61    139.23 o 
  17   9   3       29.69       52.62    163.90 o 
   1  11   3     3001.54     2919.34    110.66 o 
   3  11   3    10897.80    11054.24    629.52 o 
   5  11   3     3123.34     2953.00    168.27 o 
   7  11   3      795.49      729.72     97.84 o 
   9  11   3     1770.85     1948.02    217.52 o 
  11  11   3      157.97       68.03     71.42 o 
  13  11   3      362.81      522.18    110.27 o 
  15  11   3       45.46       13.21    118.48 o 
  17  11   3       65.98      294.28    148.71 o 
   1  13   3    10950.10    11581.06    613.23 o 
   3  13   3     5727.20     5834.15    262.12 o 
   5  13   3      655.63      637.66     86.32 o 
   7  13   3     1561.89     1714.60    135.88 o 
   9  13   3     7360.12     8097.58    386.65 o 
  11  13   3     1813.49     1805.52    143.65 o 
  13  13   3     1044.25      986.86    123.31 o 
  15  13   3      128.03      173.08    122.04 o 
  17  13   3       72.89      188.33    145.47 o 
   1  15   3      391.41      373.31     55.51 o 
   3  15   3     3851.75     4199.01    416.54 o 
   5  15   3     3557.31     3550.00    236.22 o 
   7  15   3     1843.14     1865.03    139.34 o 
   9  15   3     4807.88     4766.37    326.63 o 
  11  15   3     1383.85     1316.58    136.99 o 
  13  15   3     1664.70     2000.01    165.24 o 
  15  15   3      598.70      617.48    136.99 o 
   1  17   3     4327.92     4475.58    211.11 o 
   3  17   3     4946.85     5640.41    333.55 o 
   5  17   3     2040.99     2121.75    161.33 o 
   7  17   3     3191.95     3328.04    236.41 o 
   9  17   3     1974.12     1904.08    208.03 o 
  11  17   3     4816.30     5026.13    235.61 o 
  13  17   3      595.23      584.90    124.27 o 
  15  17   3      616.79      640.83    132.92 o 
   1  19   3     1411.98     1594.29     89.12 o 
   3  19   3      510.77      426.09     80.48 o 
   5  19   3      989.49      832.93    103.22 o 
   7  19   3     1239.16     1381.25    151.48 o 
   9  19   3      176.88      261.09     88.16 o 
  11  19   3     4300.36     5045.53    519.92 o 
  13  19   3     1222.83     1075.46    151.65 o 
  15  19   3      451.15      590.78    147.12 o 
   1  21   3      274.05      194.52     58.68 o 
   3  21   3      366.86      242.10     74.66 o 
   5  21   3      255.90      260.38     73.96 o 
   7  21   3       17.23        7.20     77.37 o 
   9  21   3       71.64      157.86     87.00 o 
  11  21   3      365.23      338.29    102.05 o 
  13  21   3     1046.40      962.96    130.62 o 
  15  21   3      770.75      743.44    143.47 o 
   1  23   3        6.45        0.15     48.61 o 
   3  23   3       66.72       41.53     67.49 o 
   5  23   3      472.44      540.80     94.94 o 
   7  23   3       58.03       84.18     77.89 o 
   9  23   3       19.65       60.38     84.11 o 
  11  23   3      100.29       36.26     98.98 o 
  13  23   3      128.26      159.97     97.44 o 
   1  25   3       23.89        8.98     75.93 o 
   3  25   3      782.10      750.34    104.10 o 
   5  25   3       54.30      129.94     86.75 o 
   7  25   3       11.53        4.87     68.61 o 
   9  25   3      699.79      848.66    129.99 o 
  11  25   3      304.82      260.02    113.18 o 
  13  25   3       18.82        5.90     88.25 o 
   1  27   3     1557.10     1563.53    149.21 o 
   3  27   3     2978.61     2965.57    180.91 o 
   5  27   3      149.85       78.46     75.16 o 
   7  27   3      215.30       91.60     89.77 o 
   9  27   3      917.61      742.15    127.37 o 
  11  27   3      411.57      625.85    133.86 o 
  13  27   3       33.80      100.84     98.32 o 
   1  29   3     8390.60     9631.59    422.94 o 
   3  29   3     2265.04     2137.56    207.84 o 
   5  29   3      573.15      567.86    105.02 o 
   7  29   3     1089.24     1055.63    135.47 o 
   9  29   3      262.88     1974.09   1557.76 o 
  11  29   3       11.76      -38.57    103.34 o 
   1  31   3     3439.62     3925.04    300.32 o 
   3  31   3     2969.88     2969.58    279.35 o 
   5  31   3     1299.27     1075.67    129.53 o 
   7  31   3      294.99      221.04    101.38 o 
   9  31   3      673.99      535.07    118.36 o 
  11  31   3       22.97       45.55    101.51 o 
   1  33   3     3273.44     3336.62    288.45 o 
   3  33   3     2461.32     2556.35    265.36 o 
   5  33   3     1701.19     1686.76    219.64 o 
   7  33   3      128.89       26.84     90.74 o 
   9  33   3      609.20      531.83    124.22 o 
   1  35   3     2875.40     3326.65    588.52 o 
   3  35   3     1756.65     1786.64    191.56 o 
   5  35   3       45.05      108.51    114.67 o 
   7  35   3      121.30       24.48     86.53 o 
   9  35   3      218.08      173.72    109.43 o 
   1  37   3      926.66     1138.87    196.41 o 
   3  37   3      397.19      162.53    123.39 o 
   5  37   3      216.34      131.10    101.13 o 
   7  37   3       14.42      -43.70    111.52 o 
   1  39   3      280.95      242.01    125.99 o 
   3  39   3      313.32      467.98    155.78 o 
   5  39   3      318.82      393.91    131.82 o 
   1  41   3      116.24      136.72    112.47 o 
   0   0   4    18243.02    20493.22    862.22 o 
   4   0   4    30453.87    27814.46   1965.16 o 
   8   0   4     2020.47     1851.47    174.00 o 
  12   0   4      492.01      499.37    183.07 o 
  16   0   4      211.39      170.16    258.02 o 
   2   2   4    24505.25    25619.36    847.58 o 
   4   2   4     9736.22     9548.53    369.15 o 
   6   2   4     1753.47     1935.69    120.11 o 
   8   2   4     1059.20      933.78    121.26 o 
  10   2   4      414.14      390.87    130.17 o 
  12   2   4       74.32        1.07    106.57 o 
  14   2   4      354.55      302.31    141.15 o 
  16   2   4        3.60     -111.85    134.45 o 
   0   4   4    17349.54    17866.05    845.44 o 
   2   4   4    16748.10    17482.21    777.54 o 
   4   4   4     6107.14     6327.07    406.29 o 
   6   4   4      900.95      836.09     82.28 o 
   8   4   4     1662.42     1855.81    134.86 o 
  10   4   4     1763.64     1809.82    155.39 o 
  12   4   4      242.93      140.44    110.76 o 
  14   4   4      101.52       67.73    128.29 o 
  16   4   4      100.52      184.33    180.42 o 
   2   6   4     4066.44     3964.85    162.17 o 
   4   6   4     1779.72     1664.55    106.54 o 
   6   6   4      477.18      455.28     96.73 o 
   8   6   4      318.80      269.21     78.43 o 
  10   6   4      290.51      331.83    112.12 o 
  12   6   4      476.44      439.84    137.76 o 
  14   6   4      359.29      471.71    153.01 o 
  16   6   4      150.29      311.31    158.33 o 
   0   8   4     2790.20     2598.28    189.90 o 
   2   8   4     1885.16     2077.63    160.79 o 
   4   8   4     1704.05     1695.29    138.31 o 
   6   8   4      771.35      828.15    101.06 o 
   8   8   4       18.16       60.84     63.45 o 
  10   8   4     1413.86     1688.55    145.33 o 
  12   8   4       71.95      134.58    101.63 o 
  14   8   4      202.73      276.69    149.53 o 
  16   8   4      201.66      353.55    161.75 o 
   2  10   4      775.90      744.02     77.12 o 
   4  10   4      411.82      401.06     88.60 o 
   6  10   4      489.75      453.86     90.94 o 
   8  10   4       91.49       51.32     77.34 o 
  10  10   4      839.28      776.25    112.97 o 
  12  10   4     1026.04      956.71    133.11 o 
  14  10   4      525.27      416.30    166.56 o 
  16  10   4      237.11      191.75    133.30 o 
   0  12   4     3446.12     3500.25    194.94 o 
   2  12   4       42.04      118.46     54.81 o 
   4  12   4       95.47      108.28     77.67 o 
   6  12   4       78.57       73.34     76.40 o 
   8  12   4      557.44      465.14     98.20 o 
  10  12   4      618.25      660.80    111.35 o 
  12  12   4     1517.79     1474.87    173.56 o 
  14  12   4      979.45      916.32    161.09 o 
  16  12   4      582.93      748.40    201.71 o 
   2  14   4       17.67       58.03     64.33 o 
   4  14   4     3072.41     3163.75    230.91 o 
   6  14   4     1541.62     1591.56    137.26 o 
   8  14   4      554.31      557.22    102.70 o 
  10  14   4     3906.69     4582.83    249.93 o 
  12  14   4     1109.73     1195.91    144.32 o 
  14  14   4      558.73      641.63    136.02 o 
   0  16   4     1494.34     1470.69    133.67 o 
   2  16   4     2460.00     2736.41    307.27 o 
   4  16   4      158.21       81.09     65.37 o 
   6  16   4      643.21      670.03    106.28 o 
   8  16   4     1492.03     1602.10    245.89 o 
  10  16   4     1755.48     1538.02    164.19 o 
  12  16   4      188.88      219.12    103.32 o 
  14  16   4       15.47      -32.17     99.96 o 
   2  18   4      649.84      710.29    100.92 o 
   4  18   4      372.18      199.83     82.38 o 
   6  18   4       48.62       39.77     74.14 o 
   8  18   4     1128.75     1078.92    135.43 o 
  10  18   4     3427.52     3512.40    220.45 o 
  12  18   4       37.79       17.65     91.43 o 
  14  18   4       19.42       78.72    105.63 o 
   0  20   4     1419.63     1250.44    162.27 o 
   2  20   4      265.36      225.60     84.16 o 
   4  20   4      200.01      151.23     75.98 o 
   6  20   4      236.87      225.88     89.86 o 
   8  20   4     1292.56     1321.91    138.16 o 
  10  20   4     1056.89      969.07    136.39 o 
  12  20   4       91.51        0.39     83.95 o 
  14  20   4      142.07       91.03    108.88 o 
   2  22   4     3761.71     4008.30    252.09 o 
   4  22   4       66.74       98.80     73.77 o 
   6  22   4     1244.69     1221.29    137.66 o 
   8  22   4       39.67       61.40     94.41 o 
  10  22   4      470.38      579.05    120.81 o 
  12  22   4       24.31      -49.68     98.42 o 
   0  24   4      164.02      -81.14    188.24 o 
   2  24   4     1549.18     1669.48    181.10 o 
   4  24   4      942.05      946.86    112.82 o 
   6  24   4       85.21      100.55     83.63 o 
   8  24   4       48.37       62.79     74.27 o 
  10  24   4       86.18       12.63     80.33 o 
  12  24   4      152.77      111.90    114.63 o 
   2  26   4      464.97      515.69    130.43 o 
   4  26   4       54.16       59.77     84.91 o 
   6  26   4      375.90      160.95     91.75 o 
   8  26   4      107.19      245.56    103.94 o 
  10  26   4      140.94      229.17    108.92 o 
  12  26   4      178.37      220.66    117.22 o 
   0  28   4       99.13      108.18    169.85 o 
   2  28   4      505.12      561.86    158.67 o 
   4  28   4     1102.43     1135.55    154.59 o 
   6  28   4     1577.80     1602.21    157.25 o 
   8  28   4      133.29       80.61     94.35 o 
  10  28   4        3.54      -89.20     95.45 o 
   2  30   4      827.84      581.02    214.20 o 
   4  30   4      926.70      923.71    162.19 o 
   6  30   4      165.24      197.17    106.16 o 
   8  30   4      115.95      161.68    115.86 o 
  10  30   4       11.33     -142.35     94.90 o 
   0  32   4     1181.67      777.84    306.16 o 
   2  32   4      105.66       61.82    121.49 o 
   4  32   4      397.09      435.31    123.29 o 
   6  32   4      401.41      418.78    134.96 o 
   8  32   4      169.16        8.11     98.41 o 
   2  34   4      104.67      -43.68    123.13 o 
   4  34   4       39.30       18.83    107.61 o 
   6  34   4       20.00       85.28    103.58 o 
   8  34   4      217.52      115.29    118.06 o 
   0  36   4      234.58      456.53    276.95 o 
   2  36   4      140.69      260.58    154.14 o 
   4  36   4       84.26      -27.27     97.53 o 
   6  36   4      251.42      132.58    104.60 o 
   2  38   4       19.95      152.52    155.67 o 
   1   1   5      831.47      802.57    117.88 o 
   3   1   5      680.02      829.16     99.48 o 
   5   1   5      532.26      514.56     72.36 o 
   7   1   5       86.66      -36.17     88.18 o 
   9   1   5      163.26      122.93    117.46 o 
  11   1   5      140.96       99.36    151.18 o 
  13   1   5      134.67      209.95    156.09 o 
  15   1   5        1.66       -5.03    149.39 o 
   1   3   5      596.22      551.49     92.66 o 
   3   3   5      633.54      578.08     83.27 o 
   5   3   5     1218.76     1167.26    122.95 o 
   7   3   5     1411.57     1366.22    130.29 o 
   9   3   5      268.83      254.71    121.35 o 
  11   3   5       59.23       95.10    123.37 o 
  13   3   5      253.11      199.08    129.12 o 
  15   3   5      482.74      633.26    189.74 o 
   1   5   5      215.96      249.37     66.72 o 
   3   5   5       79.00       49.73     54.36 o 
   5   5   5      711.58      685.16    105.15 o 
   7   5   5      425.96      439.08     99.57 o 
   9   5   5      216.33      347.96    190.50 o 
  11   5   5      123.37      193.23    112.39 o 
  13   5   5      144.74       73.65    138.14 o 
  15   5   5      116.75      279.38    141.02 o 
   1   7   5     1600.09     1569.45    114.96 o 
   3   7   5     1528.90     1653.40    169.11 o 
   5   7   5      491.13      491.35    106.52 o 
   7   7   5      462.21      487.82    108.17 o 
   9   7   5       53.21       41.64     86.15 o 
  11   7   5       51.67      -49.70     93.34 o 
  13   7   5      411.78      313.00    133.42 o 
  15   7   5       59.19        0.13    132.08 o 
   1   9   5     2017.93     1905.35    156.43 o 
   3   9   5      320.70      200.18     87.60 o 
   5   9   5      197.59      296.38     94.18 o 
   7   9   5      716.32      761.26    127.86 o 
   9   9   5     1466.64     1519.03    151.63 o 
  11   9   5       48.18      218.25    127.29 o 
  13   9   5       28.35      -38.34    131.59 o 
   1  11   5     1116.76     1185.89    180.90 o 
   3  11   5     1508.26     1683.72    153.45 o 
   5  11   5      364.94      392.70    112.09 o 
   7  11   5      135.11      167.88    119.14 o 
   9  11   5      905.18      983.82    126.75 o 
  11  11   5      180.13      179.86    110.40 o 
  13  11   5       37.24        3.10    137.73 o 
   1  13   5     1315.40     1270.56    128.18 o 
   3  13   5      317.49      215.86     85.33 o 
   5  13   5     1132.92     1184.27    142.72 o 
   7  13   5     2059.69     2415.46    203.49 o 
   9  13   5     1179.21     1353.78    169.46 o 
  11  13   5      412.54      506.90    120.13 o 
  13  13   5      181.91      353.00    164.02 o 
   1  15   5      892.96      899.26    136.31 o 
   3  15   5      343.50      210.26     88.09 o 
   5  15   5      342.23      301.59     93.96 o 
   7  15   5     2223.85     2321.93    204.73 o 
   9  15   5      633.71      663.07    119.65 o 
  11  15   5      117.35       28.17    102.59 o 
  13  15   5      206.48      249.45    115.05 o 
   1  17   5        7.46      -71.22     80.19 o 
   3  17   5      860.49      866.32    129.66 o 
   5  17   5      802.39      875.13    133.23 o 
   7  17   5       24.19       92.13    101.50 o 
   9  17   5     1299.74     1197.61    147.88 o 
  11  17   5      335.97      376.48     98.47 o 
  13  17   5      428.68      499.87    130.72 o 
   1  19   5      696.14      791.48    182.83 o 
   3  19   5      259.33      160.68     94.78 o 
   5  19   5       93.47       13.41     85.72 o 
   7  19   5      461.15      599.23    136.21 o 
   9  19   5     1263.13     1365.87    165.03 o 
  11  19   5      333.53      389.46    127.03 o 
  13  19   5      476.71      517.53    141.74 o 
   1  21   5       43.63       61.84    187.16 o 
   3  21   5      170.76      191.21     99.27 o 
   5  21   5       18.94       49.08     99.51 o 
   7  21   5      155.57      168.05     93.58 o 
   9  21   5       36.27       78.87    111.56 o 
  11  21   5      522.77      459.09    132.22 o 
   1  23   5      194.72      233.50    149.80 o 
   3  23   5      182.35      250.57    119.00 o 
   5  23   5       33.93       36.71     88.68 o 
   7  23   5       27.85        8.90     91.13 o 
   9  23   5      238.41      311.41    113.34 o 
  11  23   5       71.29       61.99    121.79 o 
   1  25   5      216.97      236.00    131.55 o 
   3  25   5      517.67      653.04    250.45 o 
   5  25   5      439.12      438.89    129.35 o 
   7  25   5      143.40      145.86    109.48 o 
   9  25   5      131.07      101.81    118.89 o 
  11  25   5       41.61      -29.79    102.35 o 
   1  27   5      952.43     1003.17    200.38 o 
   3  27   5      618.04      714.58    188.82 o 
   5  27   5      575.94      609.63    146.42 o 
   7  27   5      310.19      318.31    115.90 o 
   9  27   5       60.17       35.63    114.33 o 
   1  29   5      704.04      761.38    200.66 o 
   3  29   5     1141.16     1234.96    256.45 o 
   5  29   5     1285.82     1482.59    198.27 o 
   7  29   5       36.04       -6.71    117.77 o 
   9  29   5       55.17       52.81    116.75 o 
   1  31   5      797.81      701.57    213.43 o 
   3  31   5      908.06     1202.62    219.86 o 
   5  31   5      171.79      158.10    162.97 o 
   7  31   5       36.11       71.46    102.71 o 
   1  33   5      985.28      672.65    329.42 o 
   3  33   5      507.81      431.13    171.35 o 
   5  33   5       32.33      184.69    149.08 o 
   1  35   5      334.99      209.51    160.26 o 
   2   0   6     1338.29     1161.97    152.22 o 
   6   0   6       53.70       -1.43    180.05 o 
  10   0   6      313.31      213.12    174.41 o 
   0   2   6     3282.10     2978.99    283.04 o 
   2   2   6      640.14      643.71     95.20 o 
   4   2   6     3730.94     3695.44    378.42 o 
   6   2   6      336.15      335.42    127.53 o 
   8   2   6      141.39      178.71    119.10 o 
  10   2   6      141.91      114.15    119.26 o 
  12   2   6      110.32      264.09    139.00 o 
   2   4   6     1470.70     1302.19    146.76 o 
   4   4   6     1171.05     1075.35    133.25 o 
   6   4   6      783.88      856.61    143.09 o 
   8   4   6       62.97      120.23    129.63 o 
  10   4   6      106.80       98.72    132.02 o 
  12   4   6       23.63      -23.45    120.81 o 
   0   6   6     1660.39     1637.05    192.72 o 
   2   6   6      413.11      439.15    106.99 o 
   4   6   6      925.66      918.88    137.48 o 
   6   6   6      631.41      668.95    111.91 o 
   8   6   6      290.98      309.41    151.35 o 
  10   6   6       36.96      -15.68    123.43 o 
  12   6   6      266.72      308.75    140.02 o 
   2   8   6      103.30      129.04     92.77 o 
   4   8   6      671.70      598.43    111.75 o 
   6   8   6      203.01      364.25    119.68 o 
   8   8   6      399.98      357.42    130.21 o 
  10   8   6      249.28       62.82    136.96 o 
  12   8   6        5.20      -61.21    114.61 o 
   0  10   6      346.64      324.55    184.99 o 
   2  10   6       82.34       28.94     90.77 o 
   4  10   6       87.90       66.26     73.76 o 
   6  10   6        9.95       90.43    115.70 o 
   8  10   6      571.08      644.66    123.43 o 
  10  10   6      456.14      624.48    148.40 o 
  12  10   6      248.15      272.92    129.86 o 
   2  12   6      105.46      149.23    117.13 o 
   4  12   6      761.53      834.85    141.03 o 
   6  12   6       45.00      -62.16     98.98 o 
   8  12   6        6.11       74.14    106.57 o 
  10  12   6      336.04      199.56    110.27 o 
  12  12   6      188.15      183.09    129.64 o 
   0  14   6       94.25       23.80    181.75 o 
   2  14   6      215.02      170.38     88.77 o 
   4  14   6       19.71       49.33    103.59 o 
   6  14   6      333.97      184.20    104.35 o 
   8  14   6      643.45      709.61    157.58 o 
  10  14   6      193.01      213.33     96.95 o 
  12  14   6       49.20      141.42    145.05 o 
   2  16   6      199.13       66.58    114.07 o 
   4  16   6       68.85       63.64    114.69 o 
   6  16   6       32.32       61.46     81.80 o 
   8  16   6      618.99      699.43    131.22 o 
  10  16   6      366.63      279.57    104.14 o 
   0  18   6      297.03      410.02    203.39 o 
   2  18   6      131.97      154.32    149.56 o 
   4  18   6       22.93      415.01    214.61 o 
   6  18   6      146.12      239.07    109.83 o 
   8  18   6      583.46      657.88    148.14 o 
  10  18   6      175.61      263.55    118.45 o 
   2  20   6      190.06      177.74    139.42 o 
   4  20   6      404.18      445.25    121.98 o 
   6  20   6      122.79      281.65    128.57 o 
   8  20   6      270.03      203.59    124.72 o 
  10  20   6      249.94      297.05    134.95 o 
   0  22   6      769.30      601.50    222.86 o 
   2  22   6      520.05      564.98    174.27 o 
   4  22   6      631.81      705.04    197.49 o 
   6  22   6      168.54       40.94    123.63 o 
   8  22   6      602.79      494.30    165.14 o 
   2  24   6       93.65      -61.98    133.66 o 
   4  24   6       59.89       70.10    131.08 o 
   6  24   6      105.78      227.37    118.01 o 
   8  24   6       27.25      137.04    119.91 o 
   0  26   6       40.30     -106.02    155.78 o 
   2  26   6      121.68      102.43    152.17 o 
   4  26   6      342.09      399.26    203.52 o 
   6  26   6      165.49       86.22    141.58 o 
   2  28   6       36.08       21.81    140.09 o 
   4  28   6      102.36      112.51    147.95 o 
   0  30   6      116.40        2.16    190.40 o 
   2  30   6      160.36      180.81    164.92 o 
   1   1   7      223.36      267.48    133.91 o 
   3   1   7       51.55      229.28    118.90 o 
   5   1   7       63.44      -25.97    119.54 o 
   7   1   7       59.34       69.01    134.02 o 
   9   1   7        3.87       29.06    112.53 o 
   1   3   7       87.87       64.16     91.70 o 
   3   3   7      195.39      250.02    108.27 o 
   5   3   7      163.70      297.89    127.23 o 
   7   3   7       15.09        3.04    116.15 o 
   9   3   7        1.17       91.60    128.50 o 
   1   5   7      168.35       50.04    130.49 o 
   3   5   7      156.32      299.41    152.47 o 
   5   5   7      110.21       97.62    116.61 o 
   7   5   7      211.46       79.37    123.75 o 
   9   5   7      204.36      159.94    125.61 o 
   1   7   7      220.79      106.22    137.22 o 
   3   7   7       62.49       26.31     85.31 o 
   5   7   7       21.47      113.73    161.37 o 
   7   7   7      225.02      295.61    121.01 o 
   9   7   7      167.72      242.29    118.60 o 
   1   9   7       19.42       16.41     93.69 o 
   3   9   7      666.98      657.70    150.56 o 
   5   9   7      345.92      431.46    150.14 o 
   7   9   7       75.88      140.72    113.95 o 
   9   9   7       52.31       56.32    139.50 o 
   1  11   7      407.36      450.91    149.99 o 
   3  11   7       87.70       72.90    140.60 o 
   5  11   7      467.19      574.10    149.92 o 
   7  11   7      498.38      462.40    160.35 o 
   9  11   7       66.44       18.61    128.19 o 
   1  13   7       36.85       13.88    122.89 o 
   3  13   7       92.99      -45.16    110.43 o 
   5  13   7        7.47       75.95    126.72 o 
   7  13   7      432.80      413.55    170.12 o 
   9  13   7      134.05      239.70    141.05 o 
   1  15   7       32.62        4.57    102.20 o 
   3  15   7       67.27       84.06    119.51 o 
   5  15   7       40.76        2.79    107.38 o 
   7  15   7      252.67      277.01    133.88 o 
   1  17   7       42.15       21.22    111.49 o 
   3  17   7       92.94     -104.62    137.54 o 
   5  17   7      183.46       98.29    137.20 o 
   7  17   7      332.48      247.98    143.44 o 
   1  19   7       61.42      140.92    141.72 o 
   3  19   7      158.79      260.58    151.36 o 
   5  19   7      322.03      276.95    248.82 o 
   7  19   7        5.66       62.23    139.70 o 
   1  21   7       11.93       47.93    138.54 o 
   3  21   7       39.04       -5.80    136.36 o 
   5  21   7       17.29       86.83    153.08 o 
   1  23   7        0.72     -124.01    137.67 o 
   3  23   7        5.20      170.93    164.47 o 
   4   0   8      631.35      475.08    212.88 o 
   2   2   8      285.81      214.74    166.02 o 
   4   2   8       32.25      161.90    124.83 o 
   6   2   8       47.40      260.06    144.73 o 
   2   4   8       36.35       95.24    202.83 o 
   4   4   8      291.06      376.30    155.31 o 
   6   4   8       69.23      170.73    133.74 o 
   2   6   8      317.11      319.14    208.79 o 
   4   6   8       88.82      170.34    150.83 o 
   0   8   8       73.05       76.81    153.62 o 
   2   8   8       34.48      166.60    156.87 o 
   4   8   8       31.76      136.02    153.32 o 
   2  10   8       96.25      103.82    143.04 o 
   4  10   8        6.97      -34.62    159.03 o 
   0  12   8       17.49       53.01    246.66 o 
   2  12   8       16.72       60.82    144.73 o 
                                                 
